# Supplementary material for: A Dpagt1 Missense Variant Causes Degenerative Retinopathy without Myasthenic Syndrome in Mice
Source: Int J Mol Sci. 2022 Oct 9;23(19):12005. doi: 10.3390/ijms231912005 (PMC9570038; doi:10.3390/ijms231912005)
Supplement: Supplementary file 1 [file ijms-23-12005-s001.zip]

Archive with 1 entries (1 files):
- ijms-1866451-supplementary.pdf
